# Supplementary material for: The SRG rat, a Sprague-Dawley Rag2/Il2rg double-knockout validated for human tumor oncology studies
Source: PLoS One. 2020 Oct 7;15(10):e0240169. doi: 10.1371/journal.pone.0240169 (PMC7540894; doi:10.1371/journal.pone.0240169)
Supplement: S1 Data — (XLSX) [file pone.0240169.s005.xlsx]

## Sheet: HCT-116 SRG rat
Cell line		HCT-116
Species/Strain		Rat/SRG
Group	Animal ID	HCT-116 in SRG Rat: Tumor Volume (mm3)
		2017-08-21	2017-08-23	2017-08-25	2017-08-28	2017-08-30	2017-09-01	2017-09-04	2017-09-06
		10	12	14	17	19	21	24	26
HCT-116	722-719	105.196	218.319	377.303	432.901	695.934	624.673	1241.25	1431.85
	722-720	404.931	661.315	1641.18	2992.49	4493	7797.33	12849.6	14020.9
	722-721	269.001	378.241	1239.02	2883.96	3339.06	3988.91	7121.14	9237.41
	722-735	180.933	307.496	1091.07	1546.36	1833.23	4160.95	4113.64	6175.79
	722-738	301.614	344.752	415.872	1902.67	2585	2817.34	6521.84	8108.53
	722-739	504.787	976.251	908.242	2128.3	2446.58	3528.42	5487.03	7836.28
Group	Animal ID	HCT-116 in SRG Rat: Body Weight (g)
		2017-08-21	2017-08-23	2017-08-25	2017-08-28	2017-08-30	2017-09-01	2017-09-04	2017-09-06
		10	12	14	17	19	21	24	26
HCT-116	722-719	368.9	371	371.7	376.2	380.4	375	385.2	379.6
	722-720	404	387	396	393.7	399.1	393	393.8	377.3
	722-721	355.3	357.3	353.4	356.3	347.9	342	348.9	336.9
	722-735	401.7	390	401.2	401.2	397.5	397	391.7	386.5
	722-738	370.2	368	376.8	382.2	376	378	379.4	377.6
	722-739	395.7	387	399.6	398.6	398.3	389	393.5	386.6
HCT-116 in SRG Rat: Tumor length and width data
Group	Animal ID	Dates/Study Days
		10 (8/21/2017)			12 (8/23/2017)			14 (8/25/2017)			17 (8/28/2017)			19 (8/30/2017)			21 (9/1/2017)			24 (9/4/2017)			26 (9/6/2017)
		Length	Width	Volume	Length	Width	Volume	Length	Width	Volume	Length	Width	Volume	Length	Width	Volume	Length	Width	Volume	Length	Width	Volume	Length	Width	Volume
HCT-116	722-719	6.19	5.83	105.196	8.33	7.24	218.319	11.25	8.19	377.303	12.04	8.48	432.901	15.04	9.62	695.934	16.06	8.82	624.673	20.04	11.13	1241.25	19.92	11.99	1431.85
	722-720	9.91	9.04	404.931	12.54	10.27	661.315	20.84	12.55	1641.18	18.7	17.89	2992.49	22.51	19.98	4493	34.6	21.23	7797.33	38.97	25.68	12849.6	41.9	25.87	14020.9
	722-721	8.2	8.1	269.001	10.3	8.57	378.241	18.01	11.73	1239.02	18.39	17.71	2883.96	21.03	17.82	3339.06	22.62	18.78	3988.91	28.41	22.39	7121.14	29.99	24.82	9237.41
	722-735	7.78	6.82	180.933	9.98	7.85	307.496	16.85	11.38	1091.07	17.02	13.48	1546.36	17.98	14.28	1833.23	35.55	15.3	4160.95	36.86	14.94	4113.64	39.92	17.59	6175.79
	722-738	8.59	8.38	301.614	11.69	7.68	344.752	12.4	8.19	415.872	15.88	15.48	1902.67	17.66	17.11	2585	18.42	17.49	2817.34	25.18	22.76	6521.84	27.15	24.44	8108.53
	722-739	11.21	9.49	504.787	15.79	11.12	976.251	14.69	11.12	908.242	18.57	15.14	2128.3	19.09	16.01	2446.58	26.11	16.44	3528.42	29.37	19.33	5487.03	33.13	21.75	7836.28

## Sheet: HCT-116 NSG mouse
Cell line		HCT-116
Species/Strain		Mouse/NSG
Group	Animal ID	HCT-116 in NSG mouse: Tumor Volume (mm3)
		2017-08-02	2017-08-04	2017-08-07	2017-08-09	2017-08-11	2017-08-14	2017-08-16	2017-08-18	2017-08-21	2017-08-23	2017-08-25	2017-08-28	2017-08-30	2017-09-01	2017-09-04
		7	9	12	14	16	19	21	23	26	28	30	33	35	37	40
HCT-116	16-001-251	73.8192	116.762	304.484	561.713	763.733	1454.71	1729.99	1889.14	1695.47	1756.88	2412.99	2500.09
	16-001-252			94.2797	140.336	196.619	243.36	367.279	429.059	562.54	641.172	647.067	744.924	755.416	759.508	893.7
	16-001-253		136.506	201.535	394.627	633.671	704.934	853.298	978.61	1260.83	1379.1	1735.42	1844.15	2336.09
	16-001-254		55.6593	181.54	189.776	248.512	271.03	346.218	580.035	769.379	814.393	832.667	1023.29	901.511	1094.59	1448.49
	16-001-255	59.9695	116.606	221.235	316.391	541.468	805.527	1329.77	1406.73	2439.14	2667.88
Group	Animal ID	HCT-116 in NSG mouse: Body Weight (g)
		2017-08-02	2017-08-04	2017-08-07	2017-08-09	2017-08-11	2017-08-14	2017-08-16	2017-08-18	2017-08-21	2017-08-23	2017-08-25	2017-08-28	2017-08-30	2017-09-01	2017-09-04
		7	9	12	14	16	19	21	23	26	28	30	33	35	37	40
HCT-116	16-001-251	25.9	25.9	25.6	26.2	26	26.4	25.5	25.3	25.4	24.7	26.2	25.5
	16-001-252	23.2	23.7	22.7	23.1	23.2	23.5	23.6	19.5	24	23.3	23.9	24.1	23.5	24.5	23.8
	16-001-253	21.9	21.6	22.3	22.4	22.1	22.1	21.2	20.8	21.3	21.1	21.9	21.8	23.6
	16-001-254	23.8	23.4	23.4	23.2	24	23.4	25.5	23.2	23.6	23.5	24.8	25.1	24.1	24.8	23.4
	16-001-255	24.9	24.8	25.1	25.5	25.6	26	23.5	24.3	25.5	26.4
HCT-116 in NSG mouse: Tumor length and width data
Group	Animal ID	Dates/Study Days
		7 (8/2/2017)			9 (8/4/2017)			12 (8/7/2017)			14 (8/9/2017)			16 (8/11/2017)			19 (8/14/2017)			21 (8/16/2017)			23 (8/18/2017)			26 (8/21/2017)			28 (8/23/2017)			30 (8/25/2017)			33 (8/28/2017)			35 (8/30/2017)			37 (9/1/2017)			40 (9/4/2017)
		Length	Width	Volume	Length	Width	Volume	Length	Width	Volume	Length	Width	Volume	Length	Width	Volume	Length	Width	Volume	Length	Width	Volume	Length	Width	Volume	Length	Width	Volume	Length	Width	Volume	Length	Width	Volume	Length	Width	Volume	Length	Width	Volume	Length	Width	Volume	Length	Width	Volume
HCT-116	16-001-251	5.46	5.2	73.8192	6.99	5.78	116.762	10.74	7.53	304.484	12.58	9.45	561.713	12.88	10.89	763.733	15.08	13.89	1454.71	15.99	14.71	1729.99	16.77	15.01	1889.14	17.45	13.94	1695.47	17.8	14.05	1756.88	19.21	15.85	2412.99	19.63	15.96	2500.09
	16-001-252							8.95	4.59	94.2797	8.95	5.6	140.336	11.53	5.84	196.619	12.5	6.24	243.36	13.86	7.28	367.279	13.89	7.86	429.059	14.3	8.87	562.54	14.39	9.44	641.172	14.4	9.48	647.067	14.78	10.04	744.924	14.84	10.09	755.416	14.95	10.08	759.508	16.12	10.53	893.7
	16-001-253				7.79	5.92	136.506	11.54	5.91	201.535	11.54	8.27	394.627	13.25	9.78	633.671	14.68	9.8	704.934	14.99	10.67	853.298	16.78	10.8	978.61	18.87	11.56	1260.83	18.87	12.09	1379.1	18.96	13.53	1735.42	19.48	13.76	1844.15	20.09	15.25	2336.09
	16-001-254				8.22	3.68	55.6593	10.36	5.92	181.54	10.83	5.92	189.776	11.91	6.46	248.512	13.07	6.44	271.03	13.21	7.24	346.218	14.45	8.96	580.035	15.7	9.9	769.379	15.81	10.15	814.393	15.82	10.26	832.667	17.1	10.94	1023.29	17.71	10.09	901.511	17.8	11.09	1094.59	18.63	12.47	1448.49
	16-001-255	5.12	4.84	59.9695	7.49	5.58	116.606	9.03	7	221.235	11.16	7.53	316.391	11.23	9.82	541.468	12.31	11.44	805.527	15.38	13.15	1329.77	15.1	13.65	1406.73	17.06	16.91	2439.14	18.55	16.96	2667.88

## Sheet: HCC1954 SRG rat
Cell line		HCC1954
Species/Strain		Rat/SRG
Group	Animal ID	HCC1954 in SRG rat: Tumor Volume (mm3)
		2018-08-13	2018-08-15	2018-08-17	2018-08-20	2018-08-22	2018-08-24	2018-08-27	2018-08-29	2018-08-31	2018-09-04	2018-09-05	2018-09-07	2018-09-10	2018-09-12	2018-09-14	2018-09-17	2018-09-19	2018-09-21	2018-09-24	2018-09-26	2018-09-27	2018-09-28	2018-10-01	2018-10-03
		6	8	10	13	15	17	20	22	24	28	29	31	34	36	38	41	43	45	48	50	51	52	55	57
HCC-1954	769-050	315.997	399.679	549.497	762.052	986.717	1152.43	1502.99	1581.77	1862.7	4305.67	4292.2	5960.27	6819.69	7700.45	10065.9	13205.6	16607.5	18019.1	21146.1
	769-051	399.194	307.464	391.65	592.948	614.551	653.924	697.666	892.075	1239.11	1734.21	1786.73	2855.24	3932.38	4730.97	5386.47	7219.41	7731.71	8645.51	10047.9	10604.1		12416.4	17771.4	20911.1
	769-060	384.809	490.026	456.229	523.927	751.156	955.873	954.567	1150.12	1445.99	2292.25	2864.15	3174.45	4436.39	4903.08	5658.16	6978.24	7649.11	8112.69	9059.85	10771.9		12540.3	15241.2	5126.96
	769-061	446.635	507.736	483.597	791.657	878.929	1014.59	1508.25	2110.21	2204.95	3721.66	4749.3	5714.23	7560.15	8979.81	9831.74	5026.87	5792.13
	769-062	331.432	499.35	694.531	1097.26	1139.3	1167.33	1372.19	1942.73	2174.08	4130.45	4640.22	5591.94	6655.97	8010.25	9178.14	12378.6	13331.4	14362.1	18693	21196.5
Group	Animal ID	HCC1954 in SRG rat: Body Weight (g)
		2018-08-13	2018-08-15	2018-08-17	2018-08-20	2018-08-22	2018-08-24	2018-08-27	2018-08-29	2018-08-31	2018-09-04	2018-09-05	2018-09-07	2018-09-10	2018-09-12	2018-09-14	2018-09-17	2018-09-19	2018-09-21	2018-09-24	2018-09-26	2018-09-27	2018-09-28	2018-10-01	2018-10-03
		6	8	10	13	15	17	20	22	24	28	29	31	34	36	38	41	43	45	48	50	51	52	55	57
HCC-1954	769-050	180	179	184	189	190	196	190	196	193	197	202	201	205	208	208	212	218	222	226
	769-051	183	183	187	196	193	201	192	199	199	205	211	204	205	208	209	214	250	217	216	220		231	225	239
	769-060	209	207	205	213	215	223	219	217	227	226	226	230	228	230	237	236	239	248	244	248		252	252	250
	769-061	207	211	209	217	215	226	228	226	227	233	229	239	237	241	242	240	242
	769-062	211	209	211	212	215	225	222	224	223	228	231	230	234	235	238	243	250	254	255	255
HCC1954 in SRG rat: Tumor length and width data
Group	Animal ID	Dates/Study Days
		6 (8/13/2018)			8 (8/15/2018)			10 (8/17/2018)			13 (8/20/2018)			15 (8/22/2018)			17 (8/24/2018)			20 (8/27/2018)			22 (8/29/2018)			24 (8/31/2018)			28 (9/4/2018)			29 (9/5/2018)			31 (9/7/2018)			34 (9/10/2018)			36 (9/12/2018)			38 (9/14/2018)			41 (9/17/2018)
		Length	Width	Volume	Length	Width	Volume	Length	Width	Volume	Length	Width	Volume	Length	Width	Volume	Length	Width	Volume	Length	Width	Volume	Length	Width	Volume	Length	Width	Volume	Length	Width	Volume	Length	Width	Volume	Length	Width	Volume	Length	Width	Volume	Length	Width	Volume	Length	Width	Volume	Length	Width	Volume
HCC-1954	769-050	10.05	7.93	315.997	10.16	8.87	399.679	10.44	10.26	549.497	13.93	10.46	762.052	16.61	10.9	986.717	17.55	11.46	1152.43	16.3	13.58	1502.99	16.66	13.78	1581.77	18.58	14.16	1862.7	22.81	19.43	4305.67	23.63	19.06	4292.2	26.25	21.31	5960.27	27.75	22.17	6819.69	30.53	22.46	7700.45	33.24	24.61	10065.9	33.52	28.07	13205.6
	769-051	10.82	8.59	399.194	10.03	7.83	307.464	11.88	8.12	391.65	13.86	9.25	592.948	14.15	9.32	614.551	13.59	9.81	653.924	13.76	10.07	697.666	14.88	10.95	892.075	15.81	12.52	1239.11	18.16	13.82	1734.21	18.18	14.02	1786.73	21.18	16.42	2855.24	22.93	18.52	3932.38	24.53	19.64	4730.97	25.51	20.55	5386.47	28.42	22.54	7219.41
	769-060	12.88	7.73	384.809	12.83	8.74	490.026	11.29	8.99	456.229	13.94	8.67	523.927	14.64	10.13	751.156	16.15	10.88	955.873	16.01	10.92	954.567	16.52	11.8	1150.12	16.13	13.39	1445.99	20.08	15.11	2292.25	23.69	15.55	2864.15	23.04	16.6	3174.45	26.64	18.25	4436.39	26.74	19.15	4903.08	28.01	20.1	5658.16	30.82	21.28	6978.24
	769-061	14.72	7.79	446.635	12.82	8.9	507.736	13.45	8.48	483.597	15.77	10.02	791.657	18.76	9.68	878.929	17.79	10.68	1014.59	20.3	12.19	1508.25	21.97	13.86	2110.21	23.19	13.79	2204.95	27.34	16.5	3721.66	29.09	18.07	4749.3	31.36	19.09	5714.23	33.93	21.11	7560.15	35.35	22.54	8979.81	36.22	23.3	9831.74	27.53	19.11	5026.87
	769-062	10.28	8.03	331.432	12.78	8.84	499.35	13.59	10.11	694.531	14.72	12.21	1097.26	15.85	11.99	1139.3	16.24	11.99	1167.33	18.56	12.16	1372.19	20.11	13.9	1942.73	20.94	14.41	2174.08	25.84	17.88	4130.45	26.97	18.55	4640.22	28.1	19.95	5591.94	30.71	20.82	6655.97	31.73	22.47	8010.25	33.07	23.56	9178.14	33.86	27.04	12378.6
[truncated: 24 more columns]

## Sheet: MiaPaCa-2 SRG rat
Cell line		Mia-PaCa-2
Species/Strain		Rat/SRG
Group	Animal ID	MiaPaCa-2 in SRG rat: Tumor Volume (mm3)
		2018-11-14	2018-11-16	2018-11-19	2018-11-21	2018-11-26	2018-11-28	2018-11-30	2018-12-03	2018-12-05	2018-12-07	2018-12-10	2018-12-12	2018-12-13
		9	11	14	16	21	23	25	28	30	32	35	37	38
MIA-PaCa2	781-036	308.738	413.347	622.957	682.15	1000.42	1297.66	1497.77	1669.18	1753.64	2135.38	3804.69	3491.81	3051.52
	781-037	478.262	582.732	1005.3	1106.49	1473.91	2324.51	2414.63	2782.89	3006.53	3533.2	2460.88	3025.11	3024.71
	783-438	542.068	852.492	970.656	990.51	1600.25	1844.23	1928.58	2045.82	2316.25	2666.2	3056.18	3107.6
	783-439	392.641	783.259	891.46	1018.38	1870.26	2778.64	2931.17	3077.49	3519.29	3894.26	4375.93	4932.5	5485.87
	783-440	464.253	551.716	825.135	977.989	1222.9	1723.11	2297.45	2430.94	2606.05	3788.61	4252.2	3329.96	2313.5
Group	Animal ID	MiaPaCa-2 in SRG rat: Body Weight (g)
		2018-11-14	2018-11-16	2018-11-19	2018-11-21	2018-11-26	2018-11-28	2018-11-30	2018-12-03	2018-12-05	2018-12-07	2018-12-10	2018-12-12	2018-12-13
		9	11	14	16	21	23	25	28	30	32	35	37	38
MIA-PaCa2	781-036	181	183	188	197	198	202	203	204	205	209	196	171	162
	781-037	175	180	178	184	190	195	198	194	196	196	213	199	196
	783-438	201	200	209	206	218	220	218	217	221	221	220	191
	783-439	212	219	212	215	220	217	224	225	222	223	227	220	198
	783-440	186	192	191	192	200	203	204	199	203	200	201	179	162
MiaPaCa-2 in SRG rat: Tumor length and width data
Group	Animal ID	Dates/Study Days
		9 (11/14/2018)			11 (11/16/2018)			14 (11/19/2018)			16 (11/21/2018)			21 (11/26/2018)			23 (11/28/2018)			25 (11/30/2018)			28 (12/3/2018)			30 (12/5/2018)			32 (12/7/2018)			35 (12/10/2018)			37 (12/12/2018)			38 (12/13/2018)
		Length	Width	Volume	Length	Width	Volume	Length	Width	Volume	Length	Width	Volume	Length	Width	Volume	Length	Width	Volume	Length	Width	Volume	Length	Width	Volume	Length	Width	Volume	Length	Width	Volume	Length	Width	Volume	Length	Width	Volume	Length	Width	Volume
MIA-PaCa2	781-036	9.6	8.02	308.738	11.1	8.63	413.347	12.61	9.94	622.957	13.92	9.9	682.15	16.21	11.11	1000.42	18.42	11.87	1297.66	19.64	12.35	1497.77	20.03	12.91	1669.18	20.5	13.08	1753.64	22.2	13.87	2135.38	24.34	14.22	2460.88	26.36	15.15	3025.11	25.91	15.28	3024.71
	781-037	11.4	9.16	478.262	12.16	9.79	582.732	14.27	11.87	1005.3	14.58	12.32	1106.49	15.66	13.72	1473.91	16.77	16.65	2324.51	17.61	16.56	2414.63	18.05	17.56	2782.89	19.15	17.72	3006.53	20.1	18.75	3533.2	21.19	18.95	3804.69	20.74	18.35	3491.81	20.75	17.15	3051.52
	783-438	11.57	9.68	542.068	12.04	11.9	852.492	13.64	11.93	970.656	14.3	11.77	990.51	16.19	14.06	1600.25	17.28	14.61	1844.23	18.12	14.59	1928.58	18.43	14.9	2045.82	18.89	15.66	2316.25	20.07	16.3	2666.2	21.15	17	3056.18	21.28	17.09	3107.6
	783-439	11.29	8.34	392.641	12.97	10.99	783.259	13.25	11.6	891.46	14.48	11.86	1018.38	17.31	14.7	1870.26	19.55	16.86	2778.64	20.55	16.89	2931.17	21	17.12	3077.49	21.39	18.14	3519.29	22.93	18.43	3894.26	23.23	19.41	4375.93	23.52	20.48	4932.5	23.3	21.7	5485.87
	783-440	11.99	8.8	464.253	12.33	9.46	551.716	13.89	10.9	825.135	14.79	11.5	977.989	17.07	11.97	1222.9	19.99	13.13	1723.11	22.47	14.3	2297.45	22.53	14.69	2430.94	23.54	14.88	2606.05	23.18	18.08	3788.61	25.59	18.23	4252.2	26.41	15.88	3329.96	25.09	13.58	2313.5

## Sheet: VCaP SRG rat
Cell line		VCaP
Species/Strain		Rat/SRG
Group	Animal ID	VCaP in SRG rat: Tumor Volume (mm3)
		9/18/17	9/20/17	9/22/17	9/25/17	9/27/17	9/29/17	10/2/17	10/4/17	10/6/17	10/9/17	10/11/17	10/13/17	10/16/17
		6	8	10	13	15	17	20	22	24	27	29	31	34
VCaP	733-080	0	0	111.976	265.181	420.927	394.715	371.228	2778.97	3818.92	3992.26	4871.58	6965.09	8506.8
	733-813	0	0	114.114	284.846	509.112	468.499		3100.22	3338.95	4678.62	6937.86	7553.55	10167.6
	733-815	86.5753	149.339	198.255	331.866	324.441	519.62		3564.5	4494.4	6206.73	8710.48	9700.93	13094.2
	733-816	0	0	0	0	0	0		6117.34	7036.13	9122.62	11138.1	13948.6	16425.9
	733-817	70.5483	71.0023	117.968	232.317	245.354	408.802		2255.37	2939.8	5220.47	8832.06	8215.41	10266.7
	733-818	113.836	129.244	148.767	364.408	810.295	861.896	914.15	4399.23	6255.06	8557.88	9258.66	19164.4	19237.1
	733-819	0	0	0	319.77	353.303	518.52		3960.58	5725.21	5793.68	8272.93	14506	18393.4
	733-820	0	0	105.038	529.587	273.149	957.746	847.07	7873.97	9105.58	12746	16990.9	21646.2	22689.2
Group	Animal ID	VCaP in SRG rat: Body Weight (g)
		2017-09-18	2017-09-20	2017-09-22	2017-09-25	2017-09-27	2017-09-29	2017-10-02	2017-10-04	2017-10-06	2017-10-09	2017-10-11	2017-10-13	2017-10-16
		6	8	10	13	15	17	20	22	24	27	29	31	34
VCaP	733-080	285.1	282	288	304	299	307	314	312	314	318	323	318	329.3
	733-813	210.2	185	202	228	237	255	274	284	291	303	302	314	325
	733-815	189.5	186	192	225	237	245	266	276	274	285	287	288	299.6
	733-816	178.9	183	174	171	186	173	170	190	200	222	230	233	255.2
	733-817	191.3	179	185	210	226	245	267	277	293	309	309	304	321.7
	733-818	188.5	164	170	180	196	194	192	177	178	198	212	219	322.3
	733-819	185.9	184	203	228	233	242	261	272	270	281	296	274	286.6
	733-820	150.2	144	140	140	141	148	172	191	205	219	231	233	258.1
VCaP in SRG rat: Tumor length and width data
Group	Animal ID	Dates/Study Days
		6 (9/18/2017)			7 (9/19/2017)			8 (9/20/2017)			10 (9/22/2017)			13 (9/25/2017)			15 (9/27/2017)			17 (9/29/2017)			20 (10/2/2017)			22 (10/4/2017)			24 (10/6/2017)			27 (10/9/2017)			29 (10/11/2017)			31 (10/13/2017)			34 (10/16/2017)
		Length	Width	Volume	Length	Width	Volume	Length	Width	Volume	Length	Width	Volume	Length	Width	Volume	Length	Width	Volume	Length	Width	Volume	Length	Width	Volume	Length	Width	Volume	Length	Width	Volume	Length	Width	Volume	Length	Width	Volume	Length	Width	Volume	Length	Width	Volume
VCaP	733-080										9.14	4.95	111.976	10.98	6.95	265.181	13.22	7.98	420.927	14.3	7.43	394.715	12.49	7.71	371.228	19.81	16.75	2778.97	21.45	18.87	3818.92	21.48	19.28	3992.26	23.62	20.31	4871.58	26.61	22.88	6965.09	26.58	25.3	8506.8
	733-813										7	5.71	114.114	11.02	7.19	284.846	10.41	9.89	509.112	11.39	9.07	468.499				19.68	17.75	3100.22	20.05	18.25	3338.95	21.34	20.94	4678.62	24.13	23.98	6937.86	25.5	24.34	7553.55	27.73	27.08	10167.6
	733-815	5.96	5.39	86.5753				7.77	6.2	149.339	7.67	7.19	198.255	9.23	8.48	331.866	9.89	8.1	324.441	11.3	9.59	519.62				20.74	18.54	3564.5	21.1	20.64	4494.4	23.63	22.92	6206.73	25.95	25.91	8710.48	29.08	25.83	9700.93	30.36	29.37	13094.2
	733-816																									25.05	22.1	6117.34	25.46	23.51	7036.13	26.99	26	9122.62	29.78	27.35	11138.1	34.71	28.35	13948.6	34.34	30.93	16425.9
	733-817	6.28	4.74	70.5483				6.92	4.53	71.0023	7.47	5.62	117.968	10.83	6.55	232.317	9.31	7.26	245.354	9.83	9.12	408.802				18.37	15.67	2255.37	21.26	16.63	2939.8	21.99	21.79	5220.47	27.64	25.28	8832.06	26.91	24.71	8215.41	29.35	26.45	10266.7
	733-818	6.63	5.86	113.836	6.63	5.86	113.836	6.79	6.17	129.244	8.21	6.02	148.767	9.39	8.81	364.408	11.92	11.66	810.295	12.38	11.8	861.896	13.02	11.85	914.15	23.21	19.47	4399.23	24.15	22.76	6255.06	26.26	25.53	8557.88	31.75	24.15	9258.66	36.99	32.19	19164.4	34.12	33.58	19237.1
	733-819													10.17	7.93	319.77	10.85	8.07	353.303	13.86	8.65	518.52				23.27	18.45	3960.58	23.94	21.87	5725.21	24.05	21.95	5793.68	27.61	24.48	8272.93	38.7	27.38	14506	39.21	30.63	18393.4
	733-820										7.89	5.16	105.038	10.72	9.94	529.587	10.14	7.34	273.149	13.17	12.06	957.746	18.08	9.68	847.07	26.3	24.47	7873.97	27.19	25.88	9105.58	30.97	28.69	12746	33.71	31.75	16990.9	35.24	35.05	21646.2	39.58	33.86	22689.2

## Sheet: VCaP NodSCID mouse
VCaP in Nod-SCID mice: Tumor Volume (mm3)
Measurement Days	Mouse 1	Mouse 2	Mouse 3	Mouse 4	Mouse 5	Mouse 6	Mouse 7
7	0	0	0	0	0	0	0
14	0	0	0	4.8	4.8	0	4.8
21	18	0	3.2	14.4	14.4	0	4.8
28	191.25	300.467	14.4	168.396	234.226	14.4	189.453
35	122.049	224.676	10.8	265.306	40.5	4.8	327.24
42	21.6	558.435	156.8	379.187	32	4.8	312.858
49	514.202	882	930.514	1201.27	543.181	823.043	1235.37
VCaP in Nod-Scid mice: Body Weight (g)
Measurement Days	Mouse 1	Mouse 2	Mouse 3	Mouse 4	Mouse 5	Mouse 6	Mouse 7
7
14				30.7	29.2		29.6
21	25.5		24.8	30.1	29.1		29.2
28	23.5	25.4	25.8	30.5	29.8	28.4	29.1
35	24	25.8	25.6	31	28.9	28.6	29.3
42	23.1	24.8	26.2	30.1	28.1	27.8	28.7
49	23.1	24.9	26	30.4	27.3	25	29

## Sheet: 786-O SRG rat
Cell line		786-O
Species/Strain		Rat/SRG
Group	Animal ID	786-O in SRG rat: Tumor Volume (mm3)
		2017-09-22	2017-09-24	2017-09-25	2017-09-27	2017-09-29	2017-10-02	2017-10-04	2017-10-06	2017-10-09	2017-10-11	2017-10-13	2017-10-16	2017-10-18	2017-10-20	2017-10-23	2017-10-25	2017-10-27	2017-11-01
		4	6	7	9	11	14	16	18	21	23	25	28	30	32	35	37	39	44
786-O	735825	198.456	417.08	591.21	746.321	825.87	1094.98	2909.78	4497.49	6018.89	8048.08	10987.8	12278.6	14083.2	14990	12573.3	13052.7	12519.5
	735826	314.303	651.063	844.771	931.736	1077.71	1341.89	3431.4	4283.62	4867.49	9176.46	10874.2	15174.3	15304.3	16539	14871.7	13565.8	15555.6
	735827		227.333	571.924	609.633	689.646	866.832	2888.83	3317.38	4340.69	5151.6	5860.89	8480.49	10930.3	11482.7	9231.71	13177.6	11853	13137.5
	735828	196.479	247.883	514.969	714.006	735.692	885.225	2992.75	4305.17	5281.78	5487.51	8266.56	8708.39	10466.1	10895.7	12022.4	9676.39	11095.8	15623
	735829		173.848	234.231	244.463	319.977	365.09	1693.73	2101.51	2357.02	2373.92	1889.62	3838.63	4158.07	5570.24	6502.55	9983.95	11722.9	23784.2
	735832		273.993	376.77	642.215	781.149	1186.21	3743.49	4379.2	6501.79	8305.27	12271.6	14122.8	17113.2	17527.9	17550.5	15578.1	13988.1
	735833		200.336	476.645	470.315	566.705	685.748	1917.35	3687.38	3857.16	6557.75	7996.92	8302.63	10874.5	12222.5	11916.7	9560.29	12499.6	15117
	735834		334.294	609.467	967.917	1025.16	1212.05	4661.9	5468.92	9149.17	10415.4	13520.5	15236.5
	735835		368.355	579.36	798.896	718.786	1431.96	4507.26	5975.32	7176.5	7508.67	10186.8	13797.6	16985.2	20573.2	13196.3
	735836		388.237	595.421	1004.24	1139.19	1464.01	4083.43	5325.43	7977.02	10168.8	12315.1	21577.4	23085	24103.5	23029.5
Group	Animal ID	Body Weight (g)
		2017-09-20	2017-09-22	2017-09-25	2017-09-27	2017-09-29	2017-10-02	2017-10-04	2017-10-06	2017-10-09	2017-10-11	2017-10-13	2017-10-16	2017-10-18	2017-10-20	2017-10-23	2017-10-25	2017-10-27	2017-11-01
		2	4	7	9	11	14	16	18	21	23	25	28	30	32	35	37	39	44
786-O	735825	181	189	214	225	233	255.4	260	225	288	296.8	299.2	311	309.9	301	294	276	257
	735826	174	176	208	217	227	245.9	250	252	270	275.3	283.5	291	292.6	290	283	275	256
	735827	170	178	212	220	228	247	262	262	280	288.6	285.3	299	305.2	293	298	304	294	277
	735828	187	186	219	230	239	256	270	270	283	290.5	294.1	301	307.9	304	305	305	300	284
	735829	164	175	203	214	221	237	261	254	268	272.3	276.1	293	301.5	297	310	307	314	306
	735832	170	185	214	229	236	252	262	270	278	289.9	294.4	294	282.5	273	283	253	234
	735833	175	176	196	206	224	239	248	251	260	272.9	279.3	284	294.1	292	305	299	301	317
	735834	173	177	202	219	224	243	251	257	276	278	280.9	292
	735835	176	193	214	229	238	260.4	272	278	281	294.5	295.8	315	309.2	304	309
	735836	176	172	189	205	213	235	243	255	268	278.3	281.8	295	282.1	268	262
Tumor length and width data
Group	Animal ID	Dates/Study Days
		4 (9/22/2017)			6 (9/24/2017)			7 (9/25/2017)			9 (9/27/2017)			11 (9/29/2017)			14 (10/2/2017)			16 (10/4/2017)			18 (10/6/2017)			21 (10/9/2017)			23 (10/11/2017)			25 (10/13/2017)			28 (10/16/2017)			30 (10/18/2017)			32 (10/20/2017)			35 (10/23/2017)			37 (10/25/2017)
		Length	Width	Volume	Length	Width	Volume	Length	Width	Volume	Length	Width	Volume	Length	Width	Volume	Length	Width	Volume	Length	Width	Volume	Length	Width	Volume	Length	Width	Volume	Length	Width	Volume	Length	Width	Volume	Length	Width	Volume	Length	Width	Volume	Length	Width	Volume	Length	Width	Volume	Length	Width	Volume
786-O	735825	9.66	6.41	198.456	11.6	8.48	417.08	13.97	9.2	591.21	16.23	9.59	746.321	14.4	10.71	825.87	17.09	11.32	1094.98	24.38	15.45	2909.78	27.67	18.03	4497.49	29.56	20.18	6018.89	32.66	22.2	8048.08	34.66	25.18	10987.8	36.95	25.78	12278.6	35.57	28.14	14083.2	35.55	29.04	14990	36.19	26.36	12573.3	35.13	27.26	13052.7
	735826	8.68	8.51	314.303	12.79	10.09	651.063	13.59	11.15	844.771	15.07	11.12	931.736	16.91	11.29	1077.71	18.18	12.15	1341.89	21.98	17.67	3431.4	25.25	18.42	4283.62	26.91	19.02	4867.49	28.38	25.43	9176.46	30.19	26.84	10874.2	33.1	30.28	15174.3	32.99	30.46	15304.3	35.28	30.62	16539	35.1	29.11	14871.7	33.45	28.48	13565.8
	735827				8.65	7.25	227.333	11.28	10.07	571.924	11.56	10.27	609.633	11.98	10.73	689.646	12.12	11.96	866.832	19.26	17.32	2888.83	20.87	17.83	3317.38	21.15	20.26	4340.69	21.84	21.72	5151.6	23.72	22.23	5860.89	25.84	25.62	8480.49	28.47	27.71	10930.3	29.23	28.03	11482.7	29.66	24.95	9231.71	30.06	29.61	13177.6
	735828	8.78	6.69	196.479	9.59	7.19	247.883	10.32	9.99	514.969	12.83	10.55	714.006	13.12	10.59	735.692	12.78	11.77	885.225	18.25	18.11	2992.75	21.44	20.04	4305.17	23.24	21.32	5281.78	23.35	21.68	5487.51	26.18	25.13	8266.56	26.68	25.55	8708.39	27.78	27.45	10466.1	28.38	27.71	10895.7	31.09	27.81	12022.4	32.11	24.55	9676.39
	735829				7.41	6.85	173.848	7.84	7.73	234.231	9.2	7.29	244.463	10.71	7.73	319.977	12.22	7.73	365.09	19.53	13.17	1693.73	19.53	14.67	2101.51	20.35	15.22	2357.02	21.53	14.85	2373.92	17	14.91	1889.62	24.34	17.76	3838.63	24.59	18.39	4158.07	25.75	20.8	5570.24	25.53	22.57	6502.55	28.65	26.4	9983.95
	735832				8.87	7.86	273.993	9.91	8.72	376.77	11.54	10.55	642.215	17.13	9.55	781.149	17.42	11.67	1186.21	22.43	18.27	3743.49	23.66	19.24	4379.2	25.28	22.68	6501.79	27.9	24.4	8305.27	31.78	27.79	12271.6	35.67	28.14	14122.8	35.8	30.92	17113.2	34	32.11	17527.9	33.15	32.54	17550.5	34.85	29.9	15578.1
	735833				8.82	6.74	200.336	13.01	8.56	476.645	15.11	7.89	470.315	14.94	8.71	566.705	18.33	8.65	685.748	21.42	13.38	1917.35	27.22	16.46	3687.38	27.3	16.81	3857.16	29.32	21.15	6557.75	27.56	24.09	7996.92	30.3	23.41	8302.63	29.79	27.02	10874.5	30.18	28.46	12222.5	30.64	27.89	11916.7	35.22	23.3	9560.29
	735834				10.74	7.89	334.294	12.77	9.77	609.467	14.19	11.68	967.917	16.2	11.25	1025.16	16.26	12.21	1212.05	23.45	19.94	4661.9	26.18	20.44	5468.92	30.41	24.53	9149.17	32.01	25.51	10415.4	35.09	27.76	13520.5	38.98	27.96	15236.5
	735835				12.89	7.56	368.355	13.84	9.15	579.36	15.09	10.29	798.896	16.55	9.32	718.786	17.48	12.8	1431.96	22.18	20.16	4507.26	24.01	22.31	5975.32	26.28	23.37	7176.5	28.99	22.76	7508.67	29.68	26.2	10186.8	33.95	28.51	13797.6	35.74	30.83	16985.2	35.91	33.85	20573.2	30.41	29.46	13196.3
	735836				11.11	8.36	388.237	13.42	9.42	595.421	15.24	11.48	1004.24	17.78	11.32	1139.19	17.76	12.84	1464.01	22.96	18.86	4083.43	25.05	20.62	5325.43	27.56	24.06	7977.02	29.56	26.23	10168.8	35.42	26.37	12315.1	35.39	34.92	21577.4	38.19	34.77	23085	36.95	36.12	24103.5	37.75	34.93	23029.5
[truncated: 6 more columns]

## Sheet: 3010 PDX P1 P2 P3
PDX		NSCLC
Species/Strain		Rat/SRG
Tumor volume data
Group	Animal ID	PDX 3010 P1 in SRG rat: Tumor Volume (mm3)
		2017-11-06	2017-11-08	2017-11-10	2017-11-13	2017-11-15	2017-11-17	2017-11-20	2017-11-22	2017-11-24	2017-11-27	2017-11-29	2017-12-01	2017-12-04	2017-12-06	2017-12-08	2017-12-11	2017-12-13	2017-12-15	2017-12-18	2017-12-20	2017-12-22	2017-12-25	2017-12-27	2017-12-29	2018-01-01	2018-01-03	2018-01-05	2018-01-08	2018-01-10	2018-01-12	2018-01-15	2018-01-17	2018-01-19	2018-01-22	2018-01-24	2018-01-26
		4	6	8	11	13	15	18	20	22	25	27	29	32	34	36	39	41	43	46	48	50	53	55	57	60	62	64	67	69	71	74	76	78	81	83	85
P1	727334	83.5393	153.746	186.883	138.572	94.0319	112.054	101.97	149.257	136.895		77.2014	105.823	40.0327	92.6961	85.6477	75.2232	88.4604		90.25	137.714	280.738	282.96	298.087	383.41	418.747	430.447	512.522	824.391	1810.35	1881.06	2080.8	3289.48	5348.39	5114.36	5480.6	7714.5
	727335						22.8105	18.2369			26.969			35.9556	33.935		54.0251	25.9051	118.574	220.474	144.623	186.29	190.081	221.262	374.096	453.035	527.736	741.779	2209.17	2406.01	3082.86	4278.6	5596.24	7368.5	8664.28	13979.7	11350
	727338						19.3808	18.4558				25.5046	26.5043	22.869	44.7113	56.8866	63.4364	97.3319	413.054	81.3472	348.824
Group	Animal ID	PDX 3010 P2 in SRG rat: Tumor Volume (mm3)
		2018-01-31	2018-02-02	2018-02-09	2018-02-14	2018-02-16	2018-02-19	2018-02-20	2018-02-28	2018-03-05	2018-03-07	2018-03-12	2018-03-14	2018-03-19	2018-03-21	2018-03-23
		5	7	14	19	21	24	25	33	38	40	45	47	52	54	56
P2	748584								203.919	918.378	1333.43	3478.31	7740.2	8654.54	20158.2	22761.7
	748808	107.605	113.314	97.868	333.708	767.429	803.159	845.1	1533.56
Group	Animal ID	PDX 3010 P3 in SRG rat: Tumor Volume (mm3)
		2018-03-07	2018-03-12	2018-03-14	2018-03-19	2018-03-21	2018-03-23	2018-03-26	2018-03-28	2018-03-30	2018-04-02	2018-04-04	2018-04-06	2018-04-09	2018-04-11	2018-04-13	2018-04-16	2018-04-18	2018-04-20	2018-04-24	2018-04-25	2018-04-27	2018-04-30	2018-05-04	2018-05-07	2018-05-09	2018-05-11	2018-05-14	2018-05-16	2018-05-18	2018-05-21	2018-05-23	2018-05-25
		6	11	13	18	20	22	25	27	29	32	34	36	39	41	43	46	48	50	54	55	57	60	64	67	69	71	74	76	78	81	83	85
P3	750-272		110.38	119.315	267.929	421.639	794.71	1436.19	1465.63	3209.31	3565.84	6134.27	7513.24	6558.13
	750-273		69.6216	53.7648	38.1629	0	0	57.3949	63.4427	40.2794	183.17	159.385	140.7	122.772	320.475	492.441	695.957	1019.32	1090.32	1430.48	1832.24	2105.66	1665.7	2039.7	2572.35	2324.11	2585.85	2924.1	2583.64	3662.77	3530.34	5915.68	4631.06
	750-274	84.7857	158.237	153.081	402.358	513.489	803.319	1062.97	3413.1	4254.75	2961.92	3434.04	5723.29	6181.81
Tumor length and width data
PDX 3010 P1 in SRG rat: Tumor Length and Width measurements (mm)
Passage #	Animal ID	4 (11/6/2017)			6 (11/8/2017)			8 (11/10/2017)			11 (11/13/2017)			13 (11/15/2017)			15 (11/17/2017)			18 (11/20/2017)			20 (11/22/2017)			22 (11/24/2017)			25 (11/27/2017)			27 (11/29/2017)			29 (12/1/2017)			32 (12/4/2017)			34 (12/6/2017)			36 (12/8/2017)			39 (12/11/2017)
		Length	Width	Volume	Length	Width	Volume	Length	Width	Volume	Length	Width	Volume	Length	Width	Volume	Length	Width	Volume	Length	Width	Volume	Length	Width	Volume	Length	Width	Volume	Length	Width	Volume	Length	Width	Volume	Length	Width	Volume	Length	Width	Volume	Length	Width	Volume	Length	Width	Volume	Length	Width	Volume
P1	727334	6.63	5.02	83.5393	8.57	5.99	153.746	7.21	7.2	186.883	7.75	5.98	138.572	6.04	5.58	94.0319	7.49	5.47	112.054	6.48	5.61	101.97	7.45	6.33	149.257	7.58	6.01	136.895				5.89	5.12	77.2014	6.63	5.65	105.823	5.08	3.97	40.0327	6.99	5.15	92.6961	6.56	5.11	85.6477	5.97	5.02	75.2232
	727335																3.62	3.55	22.8105	3.82	3.09	18.2369							5.17	3.23	26.969							4.98	3.8	35.9556	4.75	3.78	33.935				4.85	4.72	54.0251
	727338																4.25	3.02	19.3808	3.56	3.22	18.4558										3.98	3.58	25.5046	4.23	3.54	26.5043	4.2	3.3	22.869	4.64	4.39	44.7113	6.24	4.27	56.8866	6.21	4.52	63.4364
PDX 3010 P2 in SRG rat: Tumor Length and Width measurements (mm)
Passage #	Animal ID	5 (1/31/2018)			7 (2/2/2018)			14 (2/9/2018)			19 (2/14/2018)			21 (2/16/2018)			24 (2/19/2018)			25 (2/20/2018)			33 (2/28/2018)			38(3/5/2018)			40 (3/7/2018)			45 (3/12/2018)			47 (3/14/2018)			52 (3/19/2018)			54 (3/21/2018)			56 (3/23/2018)
		Length	Width	Volume	Length	Width	Volume	Length	Width	Volume	Length	Width	Volume	Length	Width	Volume	Length	Width	Volume	Length	Width	Volume	Length	Width	Volume	Length	Width	Volume	Length	Width	Volume	Length	Width	Volume	Length	Width	Volume	Length	Width	Volume	Length	Width	Volume	Length	Width	Volume
P2	748584																						7.57	7.34	203.919	12.28	12.23	918.378	14.83	13.41	1333.43	22.13	17.73	3478.31	28.32	23.38	7740.2	28.86	24.49	8654.54	37.75	32.68	20158.2	38.83	34.24	22761.7
	748808	6.12	5.93	107.605	6.38	5.96	113.314	7.38	5.15	97.868	8.92	8.65	333.708	12.99	10.87	767.429	13.9	10.75	803.159	14.2	10.91	845.1	17.71	13.16	1533.56
PDX 3010 P3 in SRG rat: Tumor Length and Width measurements (mm)
Passage #	Animal ID	6 (3/7/2018)			11 (3/12/2018)			13 (3/14/2018)			18 (3/19/2018)			20 (3/21/2018)			22 (3/23/2018)			25 (3/26/2018)			27 (3/28/2018)			29 (3/30/2018)			32 (4/2/2018)			34 (4/4/2018)			36 (4/6/2018)			39 (4/9/2018)			41 (4/11/2018)			43 (4/13/2018)			46 (4/16/2018)
		Length	Width	Volume	Length	Width	Volume	Length	Width	Volume	Length	Width	Volume	Length	Width	Volume	Length	Width	Volume	Length	Width	Volume	Length	Width	Volume	Length	Width	Volume	Length	Width	Volume	Length	Width	Volume	Length	Width	Volume	Length	Width	Volume	Length	Width	Volume	Length	Width	Volume	Length	Width	Volume
P3	750-272				8.04	5.24	110.38	7.86	5.51	119.315	10.66	7.09	267.929	14.04	7.75	421.639	15.99	9.97	794.71	19.11	12.26	1436.19	19.47	12.27	1465.63	22.5	16.89	3209.31	24.97	16.9	3565.84	37.49	18.09	6134.27	39.68	19.46	7513.24	31.86	20.29	6558.13
	750-273				5.25	5.15	69.6216	5.24	4.53	53.7648	5.07	3.88	38.1629	0	0	0	0	0	0	4.88	4.85	57.3949	5.35	4.87	63.4427	4.46	4.25	40.2794	9	6.38	183.17	7.08	6.71	159.385	7.44	6.15	140.7	7.03	5.91	122.772	10.27	7.9	320.475	11.17	9.39	492.441	12	10.77	695.957
	750-274	5.73	5.44	84.7857	7.05	6.7	158.237	7.18	6.53	153.081	10.83	8.62	402.358	11.19	9.58	513.489	12.9	11.16	803.319	14.26	12.21	1062.97	19.13	18.89	3413.1	23.18	19.16	4254.75	23.14	16	2961.92	24.19	16.85	3434.04	28.22	20.14	5723.29	30.3	20.2	6181.81
Body weight data
PDX 3010 P1 in SRG rat: Body Weight measurements (g)
Passage #	Animal ID	2017-11-03	2017-11-06	2017-11-08	2017-11-10	2017-11-13	2017-11-15	2017-11-17	2017-11-20	2017-11-22	2017-11-24	2017-11-27	2017-11-29	2017-12-01	2017-12-04	2017-12-06	2017-12-08	2017-12-11	2017-12-13	2017-12-15	2017-12-18	2017-12-20	2017-12-22	2017-12-25	2017-12-27	2017-12-29	2018-01-01	2018-01-03	2018-01-05	2018-01-08	2018-01-10	2018-01-12	2018-01-15	2018-01-17	2018-01-19	2018-01-22	2018-01-24
		1	4	6	8	11	13	15	18	20	22	25	27	29	32	34	36	39	41	43	46	48	50	53	55	57	60	62	64	67	69	71	74	76	78	81	83
P1	727334	240	232	235	230	235	233	236	239	239	239	243	237	242	245	248	247	243	249	244	244	249	256	263	262	266	266	264	260	253	255	244	241	250	242	248	243
	727335	234	236	243	228	237	232	236	243	235	238	236	244	244	245	248	246	252	249	247	245	249	251	243	248	242	252	254	248	258	245	245	248	239	245	251	250
	727338	232	238	237	229	236	229	230	237	234	230	234	235	242	247	242	242	243	245	241	246	254
PDX 3010 P2 in SRG rat: Body Weight measurements (g)
Passage #	Animal ID	2018-01-29	2018-01-31	2018-02-02	2018-02-07	2018-02-09	2018-02-14	2018-02-16	2018-02-19	2018-02-20	2018-02-28	2018-03-02	2018-03-05	2018-03-07	2018-03-09	2018-03-12	2018-03-19	2018-03-21	2018-03-23
		3	5	7	12	14	19	21	24	25	33	35	38	40	42	45	52	54	56
P2	748584	180	184	193	200	197	206	214		216	222	219	226	224	223	223	230	233	241
	748808	184	178	187	193	189	197	201	205	203	205
PDX 3010 P3 in SRG rat: Body Weight measurements (g)
Passage #	Animal ID	2018-03-05	2018-03-07	2018-03-09	2018-03-12	2018-03-14	2018-03-19	2018-03-21	2018-03-23	2018-03-26	2018-03-28	2018-03-30	2018-04-02	2018-04-04	2018-04-06	2018-04-09	2018-04-11	2018-04-13	2018-04-16	2018-04-18	2018-04-20	2018-04-24	2018-04-25	2018-04-27	2018-04-30	2018-05-04	2018-05-07	2018-05-09	2018-05-11	2018-05-14	2018-05-16	2018-05-18	2018-05-21	2018-05-23	2018-05-25
		4	6	8	11	13	18	20	22	25	27	29	32	34	36	39	41	43	46	48	50	54	55	57	60	64	67	69	71	74	76	78	81	83	85
P3	750-272	162	166	172	172	180	187	188	189	188	193	191	194	191	193	193
	750-273	162	167	172	171	178	184	186	187	188	193	191	196	187	202	204	206	203	204	207	207	213	211	212	216	218	216	219	218	218	222	224	200	218	222
	750-274	165	168	177	180	180	186	188	191	190	201	193	201	198	206	205
[truncated: 60 more columns]
